# Supplementary material for: Factors influencing length of stay and costs in inpatient cases of human brucellosis as the primary diagnosis over a decade in Beijing, China
Source: Front Public Health. 2024 May 15;12:1347693. doi: 10.3389/fpubh.2024.1347693 (PMC11135170; doi:10.3389/fpubh.2024.1347693)
Supplement: Supplementary file 1 [file Table_1.XLSX]

## Sheet: sheet1
The difference of each utilization category among grouping variables
		n	drug (median [IQR])	cost_laboratory test (median [IQR])	examination (median [IQR])	therapy (median [IQR])	operation_related (median [IQR])	material (median [IQR])	bed (median [IQR])	nursing (median [IQR])	others (median [IQR])
Overall		467	5,588.96 [1,656.36, 12,176.94]	4,297.00 [2,884.00, 6,324.50]	1,445.00 [610.00, 2,278.30]	173.00 [44.00, 1,142.50]	0.00 [0.00, 2,451.00]	886.00 [367.50, 15,809.49]	700.00 [362.00, 1,144.00]	173.00 [64.00, 440.00]	325.00 [99.00, 1,504.00]
Gender	Female	122	6,868.98 [1,685.00, 13,398.00]	4,316.05 [3,011.38, 6,232.38]	1,471.00 [663.50, 2,317.75]	232.50 [62.62, 1,476.12]	0.00 [0.00, 2,435.25]	992.67 [392.16, 13,578.67]	647.00 [370.50, 1,141.00]	173.76 [68.78, 440.00]	274.00 [100.00, 1,421.00]
	Male	345	5,368.00 [1,570.00, 11,773.00]	4,296.00 [2,858.00, 6,342.50]	1,440.00 [600.00, 2,220.00]	153.00 [42.50, 1,044.87]	0.00 [0.00, 2,451.00]	852.81 [354.84, 16,396.97]	700.00 [360.00, 1,140.00]	170.94 [64.00, 439.33]	331.00 [96.00, 1,504.00]
	p		0.353	0.854	0.517	0.083	0.607	0.285	0.901	0.638	0.803
Age	1	15	2,498.82 [1,288.00, 5,726.50]	3,277.00 [2,303.00, 3,940.75]	500.00 [200.00, 1,468.50]	67.00 [33.50, 127.25]	0.00 [0.00, 0.00]	422.00 [241.00, 620.50]	696.00 [337.00, 1,333.00]	78.00 [48.50, 134.00]	88.00 [67.50, 161.50]
	18	53	1,792.00 [637.26, 7,827.00]	3,855.00 [2,832.50, 5,790.50]	1,258.00 [340.00, 2,629.00]	59.00 [21.00, 153.00]	0.00 [0.00, 0.00]	398.00 [174.88, 1,280.96]	516.00 [258.00, 1,040.00]	102.90 [42.00, 336.44]	195.00 [60.00, 876.03]
	30	67	4,330.68 [1,295.50, 9,563.50]	4,285.00 [2,810.50, 6,204.75]	1,477.00 [735.00, 2,654.50]	126.00 [37.00, 772.34]	0.00 [0.00, 98.50]	715.00 [336.10, 2,409.47]	600.00 [291.50, 995.50]	145.25 [55.15, 296.59]	218.00 [65.00, 1,094.00]
	45	207	7,217.00 [1,745.89, 13,412.00]	4,297.00 [2,881.50, 6,296.50]	1,371.00 [563.00, 2,085.00]	208.61 [48.50, 1,342.50]	0.00 [0.00, 2,685.50]	986.00 [387.60, 32,884.13]	728.00 [377.00, 1,100.00]	190.00 [68.85, 439.66]	300.00 [101.00, 1,517.00]
	60	104	5,972.66 [2,539.39, 13,628.07]	5,099.50 [3,222.50, 6,869.40]	1,695.00 [993.75, 2,438.75]	338.50 [62.88, 1,513.25]	0.00 [0.00, 3,048.00]	1,261.27 [531.44, 36,260.20]	800.00 [441.00, 1,195.50]	255.71 [110.70, 525.50]	785.50 [172.50, 1,883.25]
	70	21	9,053.08 [5,462.79, 11,680.00]	5,219.50 [3,012.50, 6,959.60]	1,005.00 [873.48, 1,795.00]	624.00 [371.60, 1,700.00]	680.00 [0.00, 4,187.00]	4,223.33 [1,126.15, 59,116.00]	900.00 [448.00, 1,140.00]	195.00 [133.00, 544.00]	549.00 [169.00, 2,012.00]
	p		0.002	0.053	0.029	<0.001	<0.001	<0.001	0.37	<0.001	<0.001
Ethnicity	Others	35	3,242.00 [1,021.00, 11,231.50]	4,004.00 [2,919.00, 6,225.75]	1,150.00 [310.00, 1,595.00]	101.00 [44.25, 713.25]	0.00 [0.00, 0.00]	709.00 [347.91, 2,391.33]	662.00 [302.50, 1,190.00]	147.00 [60.50, 346.00]	189.00 [89.00, 990.02]
	Han	432	5,611.16 [1,745.50, 12,249.97]	4,322.00 [2,887.00, 6,323.25]	1,500.00 [652.00, 2,298.51]	178.50 [44.00, 1,192.00]	0.00 [0.00, 2,479.25]	888.50 [374.00, 19,857.51]	700.00 [384.00, 1,142.00]	175.89 [66.25, 445.42]	329.00 [100.00, 1,509.50]
	p		0.228	0.503	0.132	0.473	0.04	0.237	0.64	0.325	0.298
Insurance	Local-site	111	4,410.23 [1,535.53, 10,395.40]	4,103.00 [2,486.50, 5,558.55]	975.00 [247.50, 1,773.62]	94.00 [31.00, 504.00]	0.00 [0.00, 10.00]	699.96 [250.15, 2,132.74]	600.00 [318.50, 928.00]	114.00 [57.00, 309.80]	253.00 [75.50, 1,144.00]
	Cross-provincial settlement	205	7,320.31 [2,194.77, 13,454.00]	4,707.00 [3,157.00, 6,529.00]	1,640.00 [956.00, 2,435.00]	546.47 [81.00, 1,630.00]	0.00 [0.00, 3,331.00]	1,309.00 [475.00, 40,215.00]	774.00 [420.00, 1,148.00]	232.00 [106.13, 479.00]	436.00 [123.00, 1,604.00]
	Out of pocket	126	6,484.50 [2,249.25, 12,343.55]	4,978.25 [2,935.50, 6,867.50]	1,562.00 [661.00, 2,303.90]	103.00 [43.00, 543.52]	0.00 [0.00, 217.00]	1,002.34 [396.25, 3,495.24]	700.00 [337.50, 1,200.00]	139.20 [60.55, 410.40]	299.74 [100.50, 1,530.00]
	Others	25	951.00 [491.00, 2,010.31]	2,890.00 [1,872.00, 4,091.00]	912.00 [220.00, 2,000.00]	30.00 [12.00, 149.00]	0.00 [0.00, 0.00]	196.03 [101.30, 455.00]	516.00 [240.00, 1,040.00]	118.00 [45.00, 368.75]	340.00 [60.00, 1,253.00]
	p		<0.001	<0.001	<0.001	<0.001	<0.001	<0.001	0.07	0.001	0.097
Condition at admission	Others	117	5,083.00 [1,729.00, 14,496.00]	4,475.00 [3,025.00, 6,736.50]	1,385.00 [685.00, 2,360.00]	180.00 [53.60, 833.32]	0.00 [0.00, 40.00]	943.00 [401.99, 2,319.00]	819.00 [468.00, 1,300.00]	190.00 [73.00, 570.16]	413.40 [122.00, 1,504.00]
	Mild	350	5,611.16 [1,580.42, 11,378.94]	4,291.00 [2,861.25, 6,179.88]	1,485.46 [595.00, 2,220.00]	171.50 [42.12, 1,203.25]	0.00 [0.00, 2,518.25]	851.90 [358.50, 26,624.41]	650.00 [344.00, 1,092.00]	167.49 [63.17, 407.53]	300.00 [92.00, 1,462.50]
	p		0.414	0.223	0.853	0.659	0.021	0.593	0.012	0.12	0.253
Elixhauser comorbidity index	1	313	5,184.00 [1,256.00, 11,867.00]	4,271.00 [2,832.00, 6,184.00]	1,525.00 [710.00, 2,311.00]	196.00 [44.50, 1,378.00]	0.00 [0.00, 2,561.00]	989.00 [374.42, 33,051.00]	672.00 [338.00, 1,081.00]	182.00 [75.00, 424.00]	340.00 [116.00, 1,530.00]
	2	80	6,525.84 [2,262.25, 13,227.50]	4,159.00 [2,750.00, 6,077.25]	1,095.00 [220.00, 2,141.25]	71.50 [30.75, 424.38]	0.00 [0.00, 0.00]	714.10 [282.07, 2,069.81]	602.00 [385.50, 1,153.50]	108.82 [48.00, 265.75]	127.00 [67.00, 619.98]
	3	16	4,741.00 [1,409.25, 11,429.75]	5,697.25 [3,331.00, 6,936.50]	2,279.50 [1,990.50, 5,045.00]	206.50 [28.62, 609.62]	0.00 [0.00, 5.00]	533.50 [276.32, 2,621.37]	893.00 [589.00, 1,292.50]	288.99 [70.00, 369.33]	983.00 [78.75, 1,535.25]
	4	58	6,593.46 [3,522.00, 12,628.07]	5,169.75 [3,564.50, 7,430.75]	1,170.50 [447.50, 1,822.50]	239.95 [77.00, 834.20]	0.00 [0.00, 1,328.50]	1,004.62 [443.86, 5,298.00]	964.00 [520.00, 1,461.00]	281.57 [88.25, 693.65]	441.50 [103.00, 2,046.75]
	p		0.14	0.044	0.001	0.015	0.002	0.077	0.007	0.005	0.018
Surgery	Yes	326	3,243.50 [927.91, 8,223.00]	3,647.50 [2,520.00, 5,347.00]	1,150.00 [300.00, 2,143.75]	79.75 [31.00, 264.48]	0.00 [0.00, 0.00]	551.50 [245.25, 1,092.04]	543.00 [270.00, 1,001.00]	109.16 [52.44, 307.20]	163.21 [67.70, 876.02]
	No	141	12,121.56 [8,913.05, 16,237.00]	6,153.50 [4,703.00, 7,436.00]	1,782.00 [1,205.00, 2,350.00]	1,502.00 [734.99, 2,111.00]	3,232.00 [2,451.00, 10,690.00]	42,173.00 [23,301.51, 56,110.00]	956.00 [700.00, 1,208.00]	411.82 [182.00, 622.10]	1,530.00 [320.00, 2,304.00]
	p		<0.001	<0.001	<0.001	<0.001	<0.001	<0.001	<0.001	<0.001	<0.001
Infection site	Spines	96	10,236.82 [5,828.89, 15,366.20]	6,043.25 [3,928.48, 7,685.85]	1,632.50 [1,107.50, 2,312.26]	960.31 [358.00, 2,199.23]	3,423.50 [175.25, 11,043.62]	34,581.35 [2,389.87, 55,452.16]	900.00 [644.00, 1,200.00]	394.15 [208.00, 596.04]	1,490.00 [395.33, 2,204.00]
	Joints	37	7,351.45 [2,565.00, 12,561.03]	4,325.00 [3,103.50, 6,054.50]	1,834.00 [830.00, 2,414.00]	507.00 [65.00, 1,649.00]	187.00 [0.00, 3,641.00]	3,431.00 [604.50, 40,639.39]	695.00 [390.00, 1,081.00]	245.18 [128.00, 351.78]	395.00 [157.00, 1,404.00]
	Others	35	3,416.70 [576.66, 7,639.34]	5,232.00 [3,316.50, 7,401.75]	1,865.50 [1,007.50, 2,897.81]	257.50 [52.30, 1,161.00]	0.00 [0.00, 0.00]	1,101.05 [408.24, 2,033.03]	700.00 [380.00, 1,319.00]	299.78 [110.10, 671.91]	1,000.00 [254.03, 1,748.00]
	Body	299	4,271.00 [1,384.30, 10,790.50]	3,886.50 [2,712.50, 5,656.75]	1,155.00 [300.00, 2,084.50]	91.00 [33.00, 475.08]	0.00 [0.00, 0.00]	637.00 [278.14, 1,643.08]	602.00 [300.00, 1,056.00]	109.00 [54.26, 309.46]	154.00 [67.00, 1,010.50]
	p		<0.001	<0.001	<0.001	<0.001	<0.001	<0.001	<0.001	<0.001	<0.001

## Sheet: sheet2
Multiple linear regression results of each utilization category
		drug	lab test	medical imaging	medical treatment	surgical procedures	medical supplies and consumables	inpatient bed care	nursing services	other services
Gender	Female	Reference	Reference	Reference	Reference	Reference	Reference	Reference	Reference	Reference
	Male	-0.285	-0.105	0.163	-0.292	0.119	-0.0964	-0.103	-0.182	-0.305
Age	1	-0.678	-0.0843	1.02	-0.0195	-3.911**	-0.403	0.278	0.0013	0.48
	18	Reference	Reference	Reference	Reference	Reference	Reference	Reference	Reference	Reference
	30	-0.0875	-0.0324	-0.525	-0.0419	1.459	0.178	-0.0598	-0.127	-0.0253
	45	-0.233	-0.0952	-0.125	-0.129	2.133*	0.0542	-0.0909	-0.236	-0.173
	60	-0.268	-0.301	-0.0995	-0.298	1.144	-0.18	-0.355	-0.47	-0.376
	70	0.021	-0.217	-0.0664	0.145	2.764	0.48	-0.199	-0.336	-0.0958
Ethnicity	Others	Reference	Reference	Reference	Reference	Reference	Reference	Reference	Reference	Reference
	Han	0.183	0.673***	0.0834	0.700**	1.799*	0.646**	0.592***	0.685***	0.0438
Insurance	Local-site	Reference	Reference	Reference	Reference	Reference	Reference	Reference	Reference	Reference
	Cross-provincial settlement	-0.14	0.331**	1.235**	0.520**	-0.66	0.199	0.382**	0.278	0.0124
	Out of pocket	-0.113	0.234	0.559	0.0117	-0.572	-0.0503	0.19	0.325	0.311
	Others	-0.765	-0.169	-0.0223	-0.939**	-0.534	-0.591	0.0826	0.0629	0.172
Condition at admission	Others	Reference	Reference	Reference	Reference	Reference	Reference	Reference	Reference	Reference
	Mild	-0.624**	0.0201	-0.335	-0.458**	-0.192	-0.278	-0.0115	-0.148	-0.533*
Elixhauser comorbidity index	1	Reference	Reference	Reference	Reference	Reference	Reference	Reference	Reference	Reference
	2	0.821***	0.300**	0.372	0.441*	0.245	0.416**	0.404**	0.311*	0.48
	3	0.517	0.279	1.57	0.0967	0.669	0.099	0.592*	0.265	0.624
	4	0.993***	0.452***	0.548	1.065***	2.219**	0.905***	0.528***	0.606***	0.514
Surgery	Yes	1.803***	0.402**	1.142*	2.108***	17.12***	3.223***	0.563***	0.547***	0.555
	No	Reference	Reference	Reference	Reference	Reference	Reference	Reference	Reference	Reference
Infection site	Spines	Reference	Reference	Reference	Reference	Reference	Reference	Reference	Reference	Reference
	Joints	-0.802*	-0.289	-0.894	-0.544	-1.154	-0.613*	-0.187	-0.0144	-0.806
	Others	-0.152	-0.242	-0.619	0.458	-2.331*	-0.161	-0.167	-0.532	-0.392
	Body	-0.255	-0.121	-0.556	-0.316	-1.921**	-0.655***	-0.25	-0.267	-0.626
Admission year	2013	Reference	Reference	Reference	Reference	Reference	Reference	Reference	Reference	Reference
	2014	-0.208	-0.451*	-1.126	0.0281	0.027	-0.351	-0.399	-0.241	-1.134**
	2015	-0.29	0.0368	-0.0169	0.0669	-0.538	-0.0124	-0.0652	0.0208	-0.11
	2016	0.278	0.149	0.217	0.353	-0.908	0.312	-0.135	0.123	0.0549
	2017	0.321	0.313	0.196	1.295***	1.303	0.656*	0.37	1.487***	2.076***
	2018	-0.732	0.515*	0.303	1.680***	-0.971	0.604	0.549*	1.816***	2.131***
	2019	-0.407	0.424	0.00717	1.436***	-0.234	0.298	0.592**	1.834***	1.713***
	2020	0.288	0.720*	1.063	1.805***	-3.752*	0.735	1.183***	2.351***	2.917***
	2021	-0.801	0.35	-0.243	1.336***	0.461	0.257	0.573**	1.368***	1.786***
	2022	-0.63	0.556**	0.85	1.031**	1.053	0.171	0.638**	1.927***	2.320***
	2023	-0.675	0.369	-0.278	0.624	2.911**	-0.244	0.338	1.729***	2.169***
Constant		8.336***	6.911***	6.303***	4.437***	-10.19***	6.023***	5.134***	3.495***	2.311**
Observations		467	467	467	467	467	467	467	467	467
R-squared		0.195	0.187	0.124	0.476	0.694	0.616	0.211	0.379	0.428
*** p<0.01, ** p<0.05, * p<0.1
